# Supplementary material for: The importance of quantitative trait differentiation in restoration: landscape heterogeneity and functional traits inform seed transfer guidelines
Source: AoB Plants. 2020 Mar 7;12(2):plaa009. doi: 10.1093/aobpla/plaa009 (PMC7112727; doi:10.1093/aobpla/plaa009)
Supplement: plaa009_suppl_Supplementary_Table_S1 [file plaa009_suppl_supplementary_table_s1.xlsx]

## Sheet: Table S1 samples per trait
Table S1 Number of G. triflorum individuals assessed for each morphological, resource allocation, and stomatal trait within the common garden experiment separated by region. Total number of individuals sampled per trait in bold.
Trait	Physiological Trait Class	No. Prairie Individuals Sampled	No. Great Lake Alvar Individuals Sampled	No. Manitoba Alvar Individuals Sampled	Total Number of Individuals Per Trait
Sinus Depth	Morphological	277	940	174	1391
Midvein Length (MVL)	Morphological	277	940	174	1391
Presence of Mini Leaflets (MLP)	Morphological	277	939	174	1390
Presence of Lobed Minileaflets (MLL)	Morphological	222	837	137	1196
Chlorophyll Content (CC)	Resource Allocation	33	56	9	98
Specific Leaf Area (SLA)	Resource Allocation	33	56	10	99
Leaf Dry Matter Content (LDMC)	Resource Allocation	33	56	10	99
Carbon Isotope Discrimination (dC13)	Resource Allocation	31	54	10	95
Stomatal Conductance (Cond)	Stomatal	32	56	10	98
Stomatal Density (abaxial) (SD-B)	Stomatal	123	356	85	564
Stomatal Density (adaxial) (SD-T)	Stomatal	123	349	83	555
Stomatal Size (abaxial) (GCL-B)	Stomatal	122	353	83	558
Stomatal Size (adaxial) (GCL-T)	Stomatal	122	346	82	550
Stomatal Area Index (abaxial) (SAI-B)	Stomatal	122	353	83	558
Stomatal Area Index (adaxial) ((SAI-T)	Stomatal	122	346	82	550
