# Supplementary material for: The importance of quantitative trait differentiation in restoration: landscape heterogeneity and functional traits inform seed transfer guidelines
Source: AoB Plants. 2020 Mar 7;12(2):plaa009. doi: 10.1093/aobpla/plaa009 (PMC7112727; doi:10.1093/aobpla/plaa009)
Supplement: plaa009_suppl_Supplementary_Table_S2 [file plaa009_suppl_supplementary_table_s2.xlsx]

## Sheet: Supplementary Climate Data
Table S2 Source populations of G. triflorum collected in 2015 separated by region, along with latitude, longitude and elevation (m) of collection sites. Climate data for source population locations is modeled from ClimateNA (Wang et al. 2016) based on thirty-year climatic averages
Populations	Latitude	Longitude	Elevation (m)	Dist. from Garden (km)	MAT (°C)	MWMT (°C)	MCMT (°C)	TD (°C)	MAP (mm)	MSP (mm)	AHM	SHM	DD0	DD5	DD18	DD_18	NFFD	bFFP	eFFP	FFP	PAS (mm)	EMT (°C)	EXT (°C)	Eref (mm)	CMD (mm)	MAR (MJ m‐2 d‐1)	RH (%)
Great Lake Alvars
CAR-NBA	44.685	-79.0515	268	1368.19	5.7	19.2	-9.1	28.2	911	398	17.2	48.2	904	1887	4611	149	167	139	273	134	258	-35.5	35.6	689	175	13.5	63
CAR-PSR	44.6453	-79.0946	250	1366.18	5.8	19.3	-8.8	28.1	899	393	17.6	49	875	1913	4558	156	169	138	273	135	249	-35.2	35.6	692	183	13.5	63
MAN-FOX	45.8971	-82.5789	186	1068.23	5	18.7	-9.7	28.4	831	364	18.1	51.4	969	1751	4811	120	173	140	276	136	241	-35.3	34.8	614	171	12.9	66
MAN-KIP	45.8704	-82.5394	183	1071.79	5.1	18.8	-9.7	28.4	827	360	18.2	52.2	961	1763	4790	124	174	140	276	136	239	-35.2	34.8	615	177	12.9	66
MAN-LCI	45.9943	-81.8944	182	1118.29	4.6	18.2	-10.3	28.4	835	369	17.5	49.1	1026	1674	4941	98	166	143	273	130	254	-36.4	34.5	618	168	12.8	64
MAN-MIS	45.8083	-82.7591	193	1056.43	5.2	18.8	-9.2	28	822	369	18.5	50.9	929	1758	4760	122	173	139	276	136	226	-34.8	34.6	613	164	12.9	66
MI-DRI	46.0858	-83.692	188	979.875	4.9	18.9	-9.6	28.5	781	384	19.1	49.2	979	1737	4846	122	168	142	274	132	203	-35.4	34.9	621	161	NA	65
NAP-ASS	44.2653	-76.7119	126	1559.35	6.9	20.7	-7.8	28.5	872	366	19.4	56.5	743	2132	4236	237	182	132	279	147	202	-33.6	36.6	685	199	12.6	66
NAP-CE	44.33	-76.7897	166	1551.28	6.7	20.5	-8.2	28.6	870	366	19.2	55.9	773	2090	4307	223	180	133	278	145	211	0.34	36.5	681	197	12.6	66
NAP-SCH	44.344	-76.8934	154	1542.94	6.7	20.5	-8.2	28.7	869	366	19.2	56	780	2088	4319	223	179	133	278	145	213	0.34	36.5	680	196	12.5	66
WNY-CB	44.0976	-76.0829	93	1612.81	7.1	20.5	-7.7	28.2	892	385	19.1	53.3	717	2144	4180	231	177	135	277	142	187	-34.1	37	721	208	12.2	62
Manitoba Alvars
MB-CRN	51.0709	-97.4613	231	472.978	0.2	17.4	-20.7	38.1	540	332	18.9	52.3	2182	1375	6515	60	125	156	250	94	163	0.47	37.3	617	225	12.6	52
MB-MR	51.1843	-97.6268	231	487.389	0.2	17.6	-20.9	38.4	521	321	19.6	54.7	2183	1388	6506	65	129	155	251	97	156	-46.5	37.4	609	228	12.5	53
Prairie
AB-HSC	49.6364	-110.33	721	1070.78	4	17.1	0.9	26.2	382	240	36.6	71.3	1013	1463	5136	289	155	148	249	100	90	-41.5	37.1	668	374	11.6	53
AB-LL	49.5436	114.247	929	1348.39	4.2	15.6	-8.3	23.9	498	271	28.5	57.7	855	1334	5043	36	159	149	251	102	141	0.4	34.9	626	283	13.4	55
AB-RL	49.6653	-110.108	721	1055.74	4.6	18.7	-10.1	28.8	348	216	41.8	86.2	1060	1689	4987	118	159	144	250	105	83	-42.2	38.5	707	445	12.8	51
AB-RO	49.6719	110.147	721	1058.69	4.7	18.6	-9.7	28.4	366	227	40	81.9	1037	1698	4949	117	162	142	250	108	84	-42.5	38.4	705	427	12.5	52
MN-PMG	47.7742	-96.6081	267	101.323	4	21	-15.8	36.8	512	352	27.4	59.7	1557	1996	5304	237	159	137	267	130	79	-41.8	40.1	699	267	12.4	57
ND-BSP	46.8584	-96.4717	274	1.896	4.9	21.7	-14.4	36.1	546	369	27.3	58.8	1379	2123	5032	289	161	135	268	133	76	-40.9	40.8	725	266	12.6	57
SD-MUD	44.7631	-96.5879	531	234.417	6.1	22	-11.7	33.7	625	396	25.8	55.6	1082	2253	4609	321	167	132	272	140	87	-38.7	40.1	753	249	13.5	58
SD-PMG	45.2186	-96.6336	351	184.063	6.4	22.6	-11.8	34.4	546	350	29.9	64.5	1090	2334	4570	360	168	131	272	141	66	-38.8	41	791	319	13.3	57
WA-BLK	46.6855	-116.972	786	1558.25	7.9	18.6	-2.8	21.3	696	203	25.8	91.3	326	1863	3781	126	219	132	276	144	115	-28.5	38.5	815	430	13.9	61
Common Garden	46.8691	-96.4522	259
MAT, mean annual temperature; MWMT, mean warmest month temperature; MCMT, mean coldest month temperature; TD, continentality; MAP, mean annual precipitation; MSP, mean spring preciptiation; AHM, annual heat-moisture index; SHM, summer heat-moisture index, DD0, degree days subzero; DD5, degree days above 5C, DD18, degree days below 18C, DD_18, degree days above 18C, NFFD, number of frost free days…
